# Supplementary material for: Spatiotemporal variation of malaria incidence in parasite clearance interventions and non-intervention areas in the Amhara Regional State, Ethiopia
Source: PLoS One. 2022 Sep 19;17(9):e0274500. doi: 10.1371/journal.pone.0274500 (PMC9484658; doi:10.1371/journal.pone.0274500)
Supplement: S1 File — (XLS) [file pone.0274500.s001.xls]

## Sheet: Final
		Yt			Yt/CMA		Yt/St	Slope*t+Intercept
t	Month	IR Per 1000 Population at risk	MA	CMA	St,It	St	Deseasonalize	Tt (trend)=-0.044*t+2.89
1	2013-10-01	8.8796				1.2	7.39967	2.84963
2	2013-11-01	6.64519				1.17	5.67965	2.80581
3	2013-12-01	8.18316	6.4675	5.57446	1.46797	0.97	8.43625	2.76199
4	2014-01-01	2.16204	4.68143	4.06058	0.532445	0.68	3.17947	2.71817
5	2014-02-01	1.73532	3.43974	2.54841	0.680942	0.94	1.84609	2.67435
6	2014-03-01	1.67843	1.65709	1.57886	1.06306	0.89	1.88587	2.63053
7	2014-04-01	1.05257	1.50063	1.54685	0.68046	0.74	1.42239	2.58671
8	2014-05-01	1.53619	1.59308	1.64998	0.931034	0.76	2.0213	2.54289
9	2014-06-01	2.10514	1.70687	1.79933	1.16996	1.2	1.75429	2.49907
10	2014-07-01	2.13359	1.89178	1.95935	1.08893	1.09	1.95742	2.45525
11	2014-08-01	1.79222	2.02691	2.51408	0.712871	1.2	1.49351	2.41143
12	2014-09-01	2.0767	3.00125	3.27862	0.633406	0.76	2.73249	2.36761
13	2014-10-01	6.0025	3.55599	3.60577	1.66469	1.2	5.00209	2.32379
14	2014-11-01	4.35253	3.65555	3.43785	1.26606	1.17	3.72011	2.27997
15	2014-12-01	2.19049	3.22014	2.52782	0.866552	0.97	2.25823	2.23614
16	2015-01-01	0.335052	1.8355	1.33009	0.251901	0.68	0.492723	2.19232
17	2015-02-01	0.463918	0.824684	0.586311	0.791248	0.94	0.493529	2.1485
18	2015-03-01	0.309278	0.347938	0.341495	0.90566	0.89	0.347504	2.10468
19	2015-04-01	0.283505	0.335052	0.489691	0.578947	0.74	0.383115	2.06086
20	2015-05-01	0.283505	0.64433	0.769974	0.368201	0.76	0.373033	2.01704
21	2015-06-01	1.70103	0.895619	1.13724	1.49575	1.2	1.41753	1.97322
22	2015-07-01	1.31443	1.37887	1.49162	0.88121	1.09	1.2059	1.9294
23	2015-08-01	2.21649	1.60438	1.4884	1.48918	1.2	1.84708	1.88558
24	2015-09-01	1.18557	1.37242	1.41108	0.840183	0.76	1.55996	1.84176
25	2015-10-01	0.773196	1.44974	1.23389	0.626632	1.2	0.64433	1.79794
26	2015-11-01	1.62371	1.01804	0.904489	1.79517	1.17	1.38779	1.75412
27	2015-12-01	0.489691	0.790936	0.769873	0.636067	0.97	0.504836	1.7103	Month	St
28	2016-01-01	0.277148	0.748809	0.586787	0.472314	0.68	0.40757	1.66648	Jan	0.683147
29	2016-02-01	0.604686	0.424766	0.38875	1.55546	0.94	0.643283	1.62266	Feb	0.940982
30	2016-03-01	0.327538	0.352734	0.415722	0.787879	0.89	0.368021	1.57884	Mar	0.885477
31	2016-04-01	0.201562	0.47871	0.576342	0.349727	0.74	0.272381	1.53502	Apr	0.742293
32	2016-05-01	0.781053	0.673973	0.774754	1.00813	0.76	1.0277	1.49119	May	0.762754
33	2016-06-01	1.38574	0.875535	1.01726	1.36223	1.2	1.15478	1.44737	Jun	1.19953
34	2016-07-01	1.13379	1.15898	1.15583	0.980926	1.09	1.04017	1.40355	Jul	1.09344
35	2016-08-01	1.33535	1.15268	1.11804	1.19437	1.2	1.11279	1.35973	Aug	1.19784
36	2016-09-01	0.755858	1.0834	1.02986	0.733945	0.76	0.99455	1.31591	Sep	0.763063
37	2016-10-01	1.10859	0.976316	0.894432	1.23944	1.2	0.923826	1.27209	Oct	1.20308
38	2016-11-01	0.705467	0.812547	0.794645	0.887777	1.17	0.602964	1.22827	Nov	1.17472
39	2016-12-01	0.680272	0.776743	0.68718	0.989947	0.97	0.701311	1.18445	Dec	0.965927
40	2017-01-01	0.61264	0.597617	0.561508	1.09106	0.68	0.900941	1.14063
41	2017-02-01	0.39209	0.525399	0.486313	0.806249	0.94	0.417117	1.09681
42	2017-03-01	0.416595	0.447227	0.447227	0.931507	0.89	0.468084	1.05299
43	2017-04-01	0.367584	0.447227	0.520744	0.705882	0.74	0.496735	1.00917
44	2017-05-01	0.61264	0.594261	0.69841	0.877193	0.76	0.806105	0.965348
45	2017-06-01	0.980224	0.802558	1.01086	0.969697	1.2	0.816853	0.921528
46	2017-07-01	1.24979	1.21915	1.2988	0.962264	1.09	1.14659	0.877707
47	2017-08-01	2.03396	1.37844	1.45808	1.39496	1.2	1.69497	0.833886
48	2017-09-01	1.24979	1.53773	1.47953	0.84472	0.76	1.64445	0.790066
49	2017-10-01	1.61737	1.42132	1.26204	1.28155	1.2	1.34781	0.746245
50	2017-11-01	0.784179	1.10275	1.04574	0.74988	1.17	0.670239	0.702425
51	2017-12-01	0.759674	0.988728	0.874095	0.869097	0.97	0.783169	0.658604
52	2018-01-01	0.793688	0.759463	0.743144	1.06801	0.68	1.16719	0.614784
53	2018-02-01	0.700313	0.726825	0.804026	0.871008	0.94	0.745014	0.570963
54	2018-03-01	0.653625	0.881227	0.884145	0.739274	0.89	0.73441	0.527142
55	2018-04-01	1.37728	0.887063	0.986274	1.39645	0.74	1.86119	0.483322
56	2018-05-01	0.817032	1.08548	1.2985	0.629213	0.76	1.07504	0.439501
57	2018-06-01	1.494	1.51151	1.494	1	1.2	1.245	0.395681
58	2018-07-01	2.35772	1.47649	1.51734	1.55385	1.09	2.16305	0.35186
59	2018-08-01	1.23722	1.5582			1.2	1.03102	0.30804
60	2018-09-01	1.14384				0.76	1.50506	0.264219
SUMMARY OUTPUT
Regression Statistics
Multiple R	0.485399
R Square	0.235612
Adjusted R Square	0.222433
Standard Error	1.39027
Observations	60
ANOVA
	df	SS	MS	F	Significance F
Regression	1	34.5548	34.5548	17.8777	8.45959e-05
Residual	58	112.105	1.93284
Total	59	146.659
	Coefficients	Standard Error	t Stat	P-value	Lower 95%	Upper 95%	Lower 95.0%	Upper 95.0%
Intercept	2.89345	0.363499	7.95999	7.14743e-11	2.16583	3.62108	2.16583	3.62108
t	-0.0438206	0.0103639	-4.22821	8.45959e-05	-0.0645661	-0.023075	-0.0645661	-0.023075
