# Supplementary material for: Spatiotemporal variation of malaria incidence in parasite clearance interventions and non-intervention areas in the Amhara Regional State, Ethiopia
Source: PLoS One. 2022 Sep 19;17(9):e0274500. doi: 10.1371/journal.pone.0274500 (PMC9484658; doi:10.1371/journal.pone.0274500)
Supplement: S2 File — (XLS) [file pone.0274500.s002.xls]

## Sheet: Final
		Yt			Yt/CMA	seasonal index	Yt/St	Slope*t+Intercept
t	Month	IR per 1000 population at risk	MA	CMA	St,It	St	Deseasonalize	Tt (trend)=-0.038*t+3.35
1	2013-10-01	6.10786				1.24	4.92569	3.30932
2	2013-11-01	5.26461				1.19	4.42404	3.27158
3	2013-12-01	4.24591	4.39625	3.86415	1.09879	0.85	4.99518	3.23385
4	2014-01-01	1.96662	3.33206	2.92655	0.671994	0.74	2.6576	3.19611
5	2014-02-01	1.85109	2.52104	2.15098	0.860581	0.91	2.03416	3.15838
6	2014-03-01	2.02054	1.78091	1.74272	1.15941	1.12	1.80405	3.12064
7	2014-04-01	1.28541	1.70453	1.77984	0.722202	0.77	1.66936	3.08291
8	2014-05-01	1.6611	1.85515	1.91196	0.868797	0.81	2.05074	3.04517
9	2014-06-01	2.45357	1.96876	2.16966	1.13085	1.01	2.42928	3.00744
10	2014-07-01	2.47496	2.37056	2.73085	0.906299	1.07	2.31305	2.9697
11	2014-08-01	2.89259	3.09114	3.3207	0.871078	0.98	2.95162	2.93197
12	2014-09-01	4.54342	3.55027	3.92244	1.15832	1.01	4.49844	2.89423
13	2014-10-01	4.29011	4.2946	4.40906	0.97302	1.24	3.45976	2.8565
14	2014-11-01	5.45228	4.52353	4.14934	1.31401	1.19	4.58175	2.81876
15	2014-12-01	3.80829	3.77515	3.42023	1.11346	0.85	4.48035	2.78103
16	2015-01-01	1.54992	3.06532	2.63132	0.589027	0.74	2.09448	2.74329
17	2015-02-01	1.45079	2.19732	1.85995	0.780014	0.91	1.59427	2.70556
18	2015-03-01	1.98028	1.52258	1.5093	1.31205	1.12	1.7681	2.66782
19	2015-04-01	1.10933	1.49602	1.58473	0.700012	0.77	1.44069	2.63009
20	2015-05-01	1.44371	1.67344	1.74818	0.825833	0.81	1.78235	2.59235
21	2015-06-01	2.16044	1.82292	2.14323	1.00803	1.01	2.13905	2.55462
22	2015-07-01	2.57821	2.46354	2.68354	0.960751	1.07	2.40955	2.51688
23	2015-08-01	3.67181	2.90354	3.06915	1.19636	0.98	3.74675	2.47915
24	2015-09-01	3.20369	3.23477	3.47551	0.921788	1.01	3.17197	2.44141
25	2015-10-01	3.48535	3.71626	3.48476	1.00017	1.24	2.81076	2.40368
26	2015-11-01	4.5042	3.25325	3.0328	1.48516	1.19	3.78504	2.36594
27	2015-12-01	1.81978	2.81234	2.58705	0.703419	0.85	2.14091	2.32821
28	2016-01-01	1.44003	2.36175	1.96575	0.73256	0.74	1.94599	2.29047
29	2016-02-01	1.68299	1.56976	1.45973	1.15295	0.91	1.84944	2.25274
30	2016-03-01	1.33624	1.3497	1.35364	0.987149	1.12	1.19307	2.215
31	2016-04-01	0.93952	1.35758	1.35815	0.691763	0.77	1.22016	2.17727
32	2016-05-01	1.47156	1.35873	1.42985	1.02917	0.81	1.81674	2.13953
33	2016-06-01	1.6876	1.50096	1.68491	1.0016	1.01	1.67089	2.1018					Month	St
34	2016-07-01	1.90518	1.86885	2.03761	0.935006	1.07	1.78054	2.06406					Jan	0.736166
35	2016-08-01	2.41108	2.20637	2.54937	0.945753	0.98	2.46028	2.02633					Feb	0.912355
36	2016-09-01	2.82164	2.89237	2.95609	0.954517	1.01	2.7937	1.98859					Mar	1.12302
37	2016-10-01	4.43158	3.0198	2.8693	1.54448	1.24	3.57386	1.95086					Apr	0.772854
38	2016-11-01	2.41492	2.7188	2.48217	0.972907	1.19	2.02934	1.91312					May	0.805409
39	2016-12-01	1.20708	2.24554	1.79963	0.670735	0.85	1.42009	1.87539					Jun	1.00827
40	2017-01-01	0.928571	1.35372	1.16886	0.794422	0.74	1.25483	1.83765					Jul	1.06584
41	2017-02-01	0.864326	0.984003	0.927153	0.932237	0.91	0.949808	1.79992					Aug	0.979385
42	2017-03-01	0.936041	0.870302	0.855735	1.09385	1.12	0.835751	1.76218					Sep	1.01288
43	2017-04-01	0.75227	0.841167	0.87385	0.860868	0.77	0.976973	1.72445					Oct	1.23724
44	2017-05-01	0.812033	0.906533	1.07247	0.757162	0.81	1.00251	1.68671					Nov	1.19286
45	2017-06-01	1.12579	1.23841	1.41443	0.795933	1.01	1.11464	1.64898					Dec	0.853958
46	2017-07-01	2.26353	1.59045	1.83165	1.23579	1.07	2.11545	1.61124
47	2017-08-01	2.16044	2.07285	2.38894	0.904351	0.98	2.20453	1.57351
48	2017-09-01	2.74164	2.70503	2.69607	1.0169	1.01	2.71449	1.53577
49	2017-10-01	3.65452	2.6871	2.55329	1.4313	1.24	2.94719	1.49804
50	2017-11-01	2.19182	2.41948	2.19321	0.999365	1.19	1.84186	1.4603
51	2017-12-01	1.08993	1.96694	1.59491	0.683379	0.85	1.28227	1.42257
52	2018-01-01	0.931495	1.22289	1.04331	0.892825	0.74	1.25878	1.38483
53	2018-02-01	0.678308	0.863736	0.811376	0.835998	0.91	0.745394	1.3471
54	2018-03-01	0.755208	0.759016	0.710682	1.06265	1.12	0.674292	1.30936
55	2018-04-01	0.671054	0.662348	0.754482	0.889423	0.77	0.871498	1.27163
56	2018-05-01	0.544823	0.846616	0.997694	0.546083	0.81	0.672621	1.23389
57	2018-06-01	1.41538	1.14877	1.28099	1.10491	1.01	1.40137	1.19616
58	2018-07-01	1.96383	1.4132	1.52075	1.29135	1.07	1.83535	1.15842
59	2018-08-01	1.72878	1.6283			0.98	1.76406	1.12069
60	2018-09-01	1.40522				1.01	1.39131	1.08295
SUMMARY OUTPUT
Regression Statistics
Multiple R	0.58914
R Square	0.347086
Adjusted R Square	0.335828
Standard Error	0.911624
Observations	60
ANOVA
	df	SS	MS	F	Significance F
Regression	1	25.6235	25.6235	30.8325	7.34946e-07
Residual	58	48.2013	0.831058
Total	59	73.8249
	Coefficients	Standard Error	t Stat	P-value	Lower 95%	Upper 95%	Lower 95.0%	Upper 95.0%
Intercept	3.34705	0.238354	14.0424	2.58633e-20	2.86993	3.82417	2.86993	3.82417
t	-0.0377349	0.00679578	-5.5527	7.34946e-07	-0.0513382	-0.0241317	-0.0513382	-0.0241317
